# Supplementary material for: Multi-Scale Modeling and Experimental Validation of Thermo-Mechanical Responses in Femtosecond Laser Micromachining of Copper
Source: Materials (Basel). 2026 Mar 31;19(7):1391. doi: 10.3390/ma19071391 (PMC13074060; doi:10.3390/ma19071391)
Supplement: Supplementary file 1 [file materials-19-01391-s001.zip]

Archive with 1 entries (1 files):
- materials-4205596-supplementary.pdf
